# Supplementary material for: Large Room-Temperature Electrocaloric Effect in Lead-Free Relaxor Ferroelectric Ceramics with Wide Operation Temperature Range
Source: Materials (Basel). 2024 Oct 28;17(21):5241. doi: 10.3390/ma17215241 (PMC11547186; doi:10.3390/ma17215241)
Supplement: Supplementary file 1 [file materials-17-05241-s001.zip]

Archive with 1 entries (1 files):
- materials-2642508-supplementary.pdf
